# Supplementary material for: A novel structurally identified epitope delivered by macrophage membrane-coated PLGA nanoparticles elicits protection against Pseudomonas aeruginosa
Source: J Nanobiotechnology. 2022 Dec 14;20:532. doi: 10.1186/s12951-022-01725-x (PMC9750051; doi:10.1186/s12951-022-01725-x)
Supplement: Supplementary file 1 — Additional file 1: Table S1. Relative expression levels of outer membrane proteins. [file 12951_2022_1725_MOESM1_ESM.xlsx]

## Sheet: Sheet1
Table S1 Relative expression levels of outer membrane proteins
Gene ID	Name	Description	PDB ID	Relative expression levels*
PA1178	oprH	Outer membrane protein beta-barrel domain	—	267.326
PA1777	oprF	Outer membrane protein and related peptidoglycan-associated (lipo)proteins	4RLC	46.6298
PA4067	oprG	Outer membrane protein W	2N6L	40.4806
PA4554	pilY1	type 4 fimbrial biogenesis protein PilY1	—	9.94877
PA0595	ostA	organic solvent tolerance protein OstA	5IVA	5.9199
PA0958	oprD	Carboxylesterase type B	2ODJ	5.81048
PA2398	fpvA	Outer membrane receptor for ferric coprogen and ferric-rhodotorulic acid	1XKH	4.28149
PA0165	—	hypothetical protein	—	2.42703
* mRNA levels of outer membrane genes were expressed as percentage of that of rpsL, which was used as internal control in quantitative RT-PCR.
