# Supplementary material for: A novel structurally identified epitope delivered by macrophage membrane-coated PLGA nanoparticles elicits protection against Pseudomonas aeruginosa
Source: J Nanobiotechnology. 2022 Dec 14;20:532. doi: 10.1186/s12951-022-01725-x (PMC9750051; doi:10.1186/s12951-022-01725-x)
Supplement: Supplementary file 2 — Additional file 2: Table S2. Amino acid sequence of 54 candidate peptides. [file 12951_2022_1725_MOESM2_ESM.xls]

## Sheet: Sheet2
Table S2 Amino acid sequence of 54 candidate peptides
Number	Target Protein	Peptide	Sequence	Residue Number	Molecular Weight
1	PA1178	PA1178 G32-T62	SGETSNNIQKSKSLNRNLNSPNLDKVIDNTGT	31	3686
2		PA1178 E81-N96	GSENISDTSSGNKLRQQN	16	2161.28
3		PA1178 V123-G139	GSVKLEQDGKGFKRDSDVG	17	2248.48
4		PA1178 L165-S183	GSLRTNASTEMTPHGGNKLGS	19	2341.59
5	PA1777	PA1777 T41-L52	TDSVRNMKNADL	12	1363.5
6		PA1777 G72-L92	GEYHDVRGTYETGNKKVHGNL	21	2374.53
7		PA1777 Q119-N150	QNITNINSDSQGRQQMTMANIGAGLKYYFTEN	32	3608.96
8	PA4067	PA4067 A39-D67	GSATVDPDDSSSDIKLDGAKQRGTKATVDSD	29	3363.55
9		PA4067 P91-Q114	GSPFNHQVDVKGLGPGLDGKLADIKQ	24	2917.31
10		PA4067 T144-S168	GSTTFFDEDLASNRKAQGFSSMKLQDS	25	3194.48
11		PA4067 M194-K212	GSMDIDTKASINGPSALGVNK	19	2301.61
12	PA4554	PA4554 V103-G124	GSVNGQVQIQDYPAPNFSSAWRNG	22	2819.04
13		PA4554 D148-T172	GSDKESTIKADAAYYYDFTGSSSCNRT	25	3164.36
14		PA4554 C167-W193	GSCNRTNQACYTRRYVSTEQRQNFANW	27	3480.8
15		PA4554 T421-G433	GSTSPRWEGSTFSGG	13	1738.84
16	PA0595	PA0595 P316-G337	GSPIDDRRQSGFLPPSFSSTSDTG	22	2737.92
17		PA0595 L388-R405	GSLNDKDDHREGFPDYSKDR	18	2577.71
18		PA0595 T427-T447	GSTRISDPYYFQDLDTDLGVGST	21	2733.93
19		PA0595 Y472-L486	GSYQLATTTDVTPYDRL	15	2127.34
20		PA0595 V511-D535	GSVRFDRDLDENIYFNDDGSIRGKRPD	25	3383.63
21		PA0595 D588-L604	GSDLNKRDESFDSNQDRSL	17	2409.51
22		PA0595 L637-Y659	GSLYVPYKDQDSLPVFDTSEPSFSY	23	3068.34
23		PA0595 E719-P740	GSEKDLKRLNLDPSGLDNDSWRSP	22	2926.19
24		PA0595 N762-S772	GSNPNTSRTESGS	11	1519.56
25		PA0595 R794-D814	GSRADARRFDSSRGTFRYGNEND	21	2861
26		PA0595 D871-G887	GSDVDDDAFLVQSEKADRG	17	2250.37
27	PA0958	PA0958 F51-D64	GSFNRDGKSGSGDRVD	14	1879.97
28		PA0958 D97-A126	GSDGTSDKTGTGNLPVMNDGKPRDDYSRAGGA	30	3423.63
29		PA0958 F156-G172	GSFPQTATGFQLQSSEFEG	17	2244.4
30		PA0958 A200-Q235	GSAGETAKSADFIGGRYAITDNLSASLYGAELEDIYRQ	36	4011.32
31		PA0958 T261-T276	GSTNDEGKAKAGDISNTT	16	1992.09
32		PA0958 Q295-S319	GSQKVHGDQPFDYIGFGRNGSGAGGDS	25	2937.09
33		PA0958 A314-S338	GSAGGDSIFLANSVQYSDFNGPGEKS	25	2831
34		PA0958 I362-H390	GSINGKDIDGTKMSDNNVGYKNYGYGEDGKH	29	3560.81
35		PA0958 H418-E431	GSHRANADQGEGDQNE	14	1910.9
36	PA2398	PA2398-Y200-S224	GSYDTDRNNYYARGFSINNFQYDGIPS	25	3361.54
37		PA2398 D220-V248	GSDGIPSTARNVGYSAGNTLSDMAIYDRVEV	29	3442.76
38		PA2398 T302-V331	GSTESGNVRGRAVAAYQDKHSFMDHYERKTSV	30	3811.16
39		PA2398 Q353-D377	GSQDNDPKGSGWSGSFPLFDSQGNRND	25	3096.19
40		PA2398 G432-S456	GSGDWPAPDNSAKIVAQKYTGETKSNS	25	3035.27
41		PA2398 W485-D509	GSWEGKSYWNLRNYDNTTDDFINWDGD	25	3495.63
42		PA2398 N505-Q528	GSNWDGDIGKPDWGTPSQYIDDKTRQ	24	3163.36
43		PA2398 V552-R568	GSVDYRVTGLNPTIRESGR	17	2303.57
44		PA2398 M594-N615	GSMPQDSWYRDSSNKLLEPDEGQN	22	2980.17
45		PA2398 F636-G672	GSFEIHEENRAEEDALYNSKPTNPAITYAYKGIKAKTKG	37	4569.05
46		PA2398 K694-Q712	GSKIIRDDSGKKVSTWEPQDQ	19	2600.87
47		PA2398 Q737-K754	GSQGKSWQMVYNNPRSRWEK	18	2664.99
48		PA2398 N780-Y790	GSNVNNVFDKTYY	11	1746.9
49	PA0165	PA0165 G50-T62	SGKNFKINPPIQQT	13	1798.08
50		PA0165 N86-T97	GSNGKEDASNGKNT	12	1604.66
51		PA0165 G119-A139	SGPVKDVLLAGTYEFGEGDTEA	21	2481.7
52		PA0165 R163-A174	GSRKPDGNRVRAGA	12	1666.87
53		PA0165 V201-D216	GSVINNKSASTSRRNQSD	16	2147.3
54		PA0165 D249-S271	GSDYWSDKYGVKDSQYFTTDQNTAS	23	2863.92
