# Supplementary material for: A novel structurally identified epitope delivered by macrophage membrane-coated PLGA nanoparticles elicits protection against Pseudomonas aeruginosa
Source: J Nanobiotechnology. 2022 Dec 14;20:532. doi: 10.1186/s12951-022-01725-x (PMC9750051; doi:10.1186/s12951-022-01725-x)
Supplement: Supplementary file 3 — Additional file 3: Table S3. List of abbreviations. [file 12951_2022_1725_MOESM3_ESM.xlsx]

## Sheet: Sheet1
Table S3 List of abbreviations
Abbreviations	Full Names
ADCC	Antibody-dependent cell-mediated cytotoxicity
AUC	Area under the curve
BSA	Bovine serum albumin
CCK-8	Cell Count Kit
CFU	Colony-Forming Units
COPD	Chronic obstructive pulmonary disease
DLS	Dynamic light scattering
DSPE-PEG2000	1,2-distearoyl-sn-glycero-3- -phosphoethanolamine-poly(ethylene glycol)-2000
ELISA	Rnzyme-linkedimmunosorbent assay
fHBP	factor H binding protein
h	Hour
HE	Hematoxylin-eosin
HRP	Horseradish peroxidase
ICFs	Informed consent forms
IFN-γ	Gamma interferon
IgG	Immunoglobulin G
IgG1	Immunoglobulin G1
IgG2a	Immunoglobulin G2a
IgG2b	Immunoglobulin G2b
KLH	Keyhole limpet hemocyanin
IL-1β	Interleukin-1β
IL-6	Interleukin-6
IL-12	Interleukin-12
L	Liter
LB	Luria-Bertanin broth
MFI	Median fluorescence intensity
mg	Milligram
min	Minute
ml	Milliliter
MM	Macrophage membrane
nm	Nanometer
NP	Nanoparticle
OmpA	Outer membrane protein A
OprF	Outer membrane porin F
OprH	PhoP/Q and low Mg2+ inducible outer membrane protein H1
PA	Pseudomonas aeruginosa
PA XN-1	Pseudomonas aeruginosa XN-1
PBS	Phosphate buffered saline
PBST	Phosphate buffered saline plus Tween-20
PDI	Polydispersity
PE	Phycoerythrin
PilA	Type 4 fimbrial protein PilA
PilQ	Type 4 fimbrial biogenesis outer membrane protein PilQ
PLGA	Poly(lactic-co-glycolic acid)
PNPs	PLGA nanoparticles
PNPs@M	Macrophage membrane-coated PLGA nanoparticles
PNPs@M-Ep167-193	Macrophage membrane-coated PLGA nanoparticles carrying PilY1 Ep167-193
PRED-TMBB	Prediction of TransMembrane Beta-Barrel
PVA	Polyvinyl alcohol
rpm	Revolution per minute
SDS-PAGE	Sodium dodecyl sulfate-polyacrylamide gel electrophoresis
SE	Standard error
TEM	Transmission Electron Microscope
Th1	T helper cell type one
Th2	T helper cell type 2
TMB	Tetramethylbenzidine
TNF-α	Tumor necrosis factor-alpha
μl	Microliter
VLPs	Virus-like particles
